# Supplementary material for: Domain-Domain Interactions Underlying Herpesvirus-Human Protein-Protein Interaction Networks
Source: PLoS One. 2011 Jul 7;6(7):e21724. doi: 10.1371/journal.pone.0021724 (PMC3131297; doi:10.1371/journal.pone.0021724)
Supplement: Dataset S1 — The domain-pairs that potentially mediate the human-virus and intra-virus PPIs. (XLS) [file pone.0021724.s002.xls]

## Sheet: supp
Virus	Interaction type	Protein 1	Protein 1 description / name	Protein 2	Protein 2 description / name	Domain 1 (of protein 1)	Domain 2 (of protein 2)
HSV	inter	P67870	Full=Casein kinase II subunit beta;	P10238	Full=Transcriptional regulator ICP27;	PF01214	PF05459
HSV	inter	Q96EZ8	Full=Microspherule protein 1;	P04485	Full=Transcriptional regulator ICP22;	PF00498	PF02479
HSV	inter	Q92956	Full=Tumor necrosis factor receptor superfamily member 14;	Q69091	Full=Envelope glycoprotein D;	PF00020	PF01537
HSV	inter	Q07161	Full=Serine/threonine-protein phosphatase;	P36313	Full=Neurovirulence factor ICP34.5;	PF00149	PF10488
HSV	inter	Q07161	Full=Serine/threonine-protein phosphatase;	P04296	Full=Major DNA-binding protein;	PF00149	PF00747
HSV	inter	Q9NZM5	Full=Glioma tumor suppressor candidate region gene 2 protein;	P04485	Full=Transcriptional regulator ICP22;	PF07767	PF02479
HSV	inter	Q969G3	Full=SWI/SNF-related matrix-associated actin-dependent regulator of chromatin subfamily E member 1;	P04296	Full=Major DNA-binding protein;	PF00505	PF00747
HSV	inter	Q13426	Full=DNA repair protein XRCC4;	P04296	Full=Major DNA-binding protein;	PF06632	PF00747
HSV	inter	O95153	Full=Peripheral-type benzodiazepine receptor-associated protein 1;	P04296	Full=Major DNA-binding protein;	PF07653	PF00747
HSV	inter	P48201	Full=ATP synthase lipid-binding protein, mitochondrial;	P06480	Full=Glycoprotein J;	PF00137	PF03229
HSV	inter	Q96GM5	Full=SWI/SNF-related matrix-associated actin-dependent regulator of chromatin subfamily D member 1;	P04296	Full=Major DNA-binding protein;	PF02201	PF00747
HSV	inter	P00846	MT-ATP6	P06480	Full=Glycoprotein J;	PF00119	PF03229
HSV	inter	P55209	Full=Nucleosome assembly protein 1-like 1;	P04296	Full=Major DNA-binding protein;	PF00956	PF00747
HSV	inter	P49959	Full=Double-strand break repair protein MRE11A;	P04296	Full=Major DNA-binding protein;	PF00149	PF00747
HSV	inter	Q7Z4C6	no description	P04296	Full=Major DNA-binding protein;	PF02463	PF00747
HSV	inter	Q15393	Full=Splicing factor 3B subunit 3;	P04296	Full=Major DNA-binding protein;	PF03178	PF00747
HSV	inter	Q9NPF5	Full=DNA methyltransferase 1-associated protein 1;	P04296	Full=Major DNA-binding protein;	PF05499	PF00747
HSV	inter	O60506	SYNCRIP	P04296	Full=Major DNA-binding protein;	PF00076	PF00747
HSV	inter	Q07021	Full=Complement component 1 Q subcomponent-binding protein, mitochondrial;	P10238	Full=Transcriptional regulator ICP27;	PF02330	PF05459
HSV	inter	B4E241	SFRS3	P10238	Full=Transcriptional regulator ICP27;	PF00076	PF05459
HSV	inter	Q15056	Full=Eukaryotic translation initiation factor 4H;	P10225	Full=Virion host shutoff protein;	PF00076	PF00867
HSV	inter	P50402	Full=Emerin;	P10218	Full=Virion egress protein UL34;	PF03020	PF04541
HSV	inter	P50402	Full=Emerin;	P04296	Full=Major DNA-binding protein;	PF03020	PF00747
HSV	inter	P63172	Full=Dynein light chain Tctex-type 1;	P10219	Full=Capsid protein VP26;	PF03645	PF04496
HSV	inter	P63172	Full=Dynein light chain Tctex-type 1;	P10230	Full=Alpha trans-inducing factor 78 kDa protein;	PF03645	PF03387
HSV	inter	Q86U51	GTF2I	P04296	Full=Major DNA-binding protein;	PF02946	PF00747
HSV	inter	Q14457	Full=Beclin-1;	P36313	Full=Neurovirulence factor ICP34.5;	PF04111	PF10488
HSV	inter	Q9Y2M0	Full=Coiled-coil domain-containing protein MTMR15;	P04296	Full=Major DNA-binding protein;	PF08774	PF00747
HSV	inter	Q5VTU5	DYNLT1	P10219	Full=Capsid protein VP26;	PF03645	PF04496
HSV	inter	Q5VTU5	DYNLT1	P10230	Full=Alpha trans-inducing factor 78 kDa protein;	PF03645	PF03387
HSV	inter	Q9UHD2	Full=Serine/threonine-protein kinase TBK1;	P36313	Full=Neurovirulence factor ICP34.5;	PF00069	PF10488
HSV	inter	O75533	Full=Splicing factor 3B subunit 1;	P04296	Full=Major DNA-binding protein;	PF08920	PF00747
HSV	inter	Q5R363	SRPK1	P10238	Full=Transcriptional regulator ICP27;	PF00069	PF05459
HSV	inter	Q8N519	no description	P10218	Full=Virion egress protein UL34;	PF00038	PF04541
HSV	inter	Q8N519	no description	P10215	Full=Virion egress protein UL31;	PF00038	PF02718
HSV	inter	Q8N519	no description	P04296	Full=Major DNA-binding protein;	PF00038	PF00747
HSV	inter	Q9H2P0	Full=Activity-dependent neuroprotector homeobox protein;	P04296	Full=Major DNA-binding protein;	PF00046	PF00747
HSV	inter	O60437	Full=Periplakin;	P04296	Full=Major DNA-binding protein;	PF00681	PF00747
HSV	inter	Q92769	Full=Histone deacetylase 2;	P04296	Full=Major DNA-binding protein;	PF00850	PF00747
EBV	inter	P09651	Full=Heterogeneous nuclear ribonucleoprotein A1;	Q8AZK7	Full=Epstein-Barr nuclear antigen leader protein;	PF00076	PF03363
EBV	inter	O95816	Full=BAG family molecular chaperone regulator 2;	Q8AZK7	Full=Epstein-Barr nuclear antigen leader protein;	PF02179	PF03363
EBV	inter	A6NCG8	no description	Q777G9	no description	PF07645	PF02718
EBV	inter	P23246	Full=Splicing factor, proline- and glutamine-rich;	Q8AZK7	Full=Epstein-Barr nuclear antigen leader protein;	PF00076	PF03363
EBV	inter	P25685	Full=DnaJ homolog subfamily B member 1;	Q8AZK7	Full=Epstein-Barr nuclear antigen leader protein;	PF00226	PF03363
EBV	inter	Q8N1F7	Full=Nuclear pore complex protein Nup93;	Q8AZK7	Full=Epstein-Barr nuclear antigen leader protein;	PF04097	PF03363
EBV	inter	P28072	Full=Proteasome subunit beta type-6;	Q8AZK7	Full=Epstein-Barr nuclear antigen leader protein;	PF00227	PF03363
EBV	inter	P35268	Full=60S ribosomal protein L22;	Q8AZK7	Full=Epstein-Barr nuclear antigen leader protein;	PF01776	PF03363
EBV	inter	B1AJU3	no description	Q777G9	no description	PF02183	PF02718
EBV	inter	P26599	Full=Polypyrimidine tract-binding protein 1;	Q8AZK7	Full=Epstein-Barr nuclear antigen leader protein;	PF00076	PF03363
EBV	inter	O43592	Full=Exportin-T;	Q8AZK7	Full=Epstein-Barr nuclear antigen leader protein;	PF08389	PF03363
EBV	inter	Q9UHV2	Full=SERTA domain-containing protein 1;	Q1HVH8	Full=Protein BOLF1;	PF06031	PF04523
EBV	inter	Q9UHV2	Full=SERTA domain-containing protein 1;	P0C701	Full=Ribonucleoside-diphosphate reductase small chain;	PF06031	PF00268
EBV	inter	Q07666	Full=KH domain-containing, RNA-binding, signal transduction-associated protein 1;	Q8AZK7	Full=Epstein-Barr nuclear antigen leader protein;	PF00013	PF03363
EBV	inter	A6NID9	no description	Q777C6	no description	PF07690	PF03048
EBV	inter	B1AMY1	no description	Q777B0	no description	PF00097	PF00606
EBV	inter	Q96NA8	Full=t-SNARE domain-containing protein 1;	Q777G9	no description	PF05739	PF02718
EBV	inter	Q9BRY6	no description	Q777B0	no description	PF06818	PF00606
EBV	inter	Q96BG6	no description	P03203	Full=Epstein-Barr nuclear antigen 4;	PF00435	PF05009
EBV	inter	Q7KZS0	Full=Ubiquitin carrier protein;	Q777G9	no description	PF00179	PF02718
EBV	inter	Q14103	no description	Q8AZK7	Full=Epstein-Barr nuclear antigen leader protein;	PF00076	PF03363
EBV	inter	P49759	Full=Dual specificity protein kinase CLK1;	P03186	Full=Ubiquitin thiolesterase BPLF1;	PF00069	PF04843
EBV	inter	Q5STF1	no description	P03186	Full=Ubiquitin thiolesterase BPLF1;	PF07111	PF04843
EBV	inter	P12236	Full=ADP/ATP translocase 3;	Q8AZK7	Full=Epstein-Barr nuclear antigen leader protein;	PF00153	PF03363
EBV	inter	Q07021	Full=Complement component 1 Q subcomponent-binding protein, mitochondrial;	Q5MJ03	no description	PF02330	PF02905
EBV	inter	Q07021	Full=Complement component 1 Q subcomponent-binding protein, mitochondrial;	P03211	Full=Epstein-Barr nuclear antigen 1;	PF02330	PF02905
EBV	inter	P02751	no description	Q777B0	no description	PF00039	PF00606
EBV	inter	P02751	no description	P03182	Full=Apoptosis regulator BHRF1;	PF00039	PF00452
EBV	inter	Q3B7X4	no description	Q777B7	no description	PF09731	PF01499
EBV	inter	Q13164	Full=Mitogen-activated protein kinase 7;	Q777C3	no description	PF00069	PF01802
EBV	inter	Q9Y265	Full=RuvB-like 1;	Q8AZK7	Full=Epstein-Barr nuclear antigen leader protein;	PF06068	PF03363
EBV	inter	Q6PQ81	no description	Q777G9	no description	PF04706	PF02718
EBV	inter	P06454	Full=Prothymosin alpha;	Q69140	Full=Epstein-Barr nuclear antigen 6;	PF03247	PF05009
EBV	inter	Q9UHF1	Full=Epidermal growth factor-like protein 7;	Q777G9	no description	PF07645	PF02718
EBV	inter	Q13151	Full=Heterogeneous nuclear ribonucleoprotein A0;	Q8AZK7	Full=Epstein-Barr nuclear antigen leader protein;	PF00076	PF03363
EBV	inter	P11142	Full=Heat shock cognate 71 kDa protein;	Q8AZK7	Full=Epstein-Barr nuclear antigen leader protein;	PF00012	PF03363
EBV	inter	P22626	Full=Heterogeneous nuclear ribonucleoproteins A2/B1;	Q8AZK7	Full=Epstein-Barr nuclear antigen leader protein;	PF00076	PF03363
EBV	inter	Q9BVC1	no description	Q777C6	no description	PF10510	PF03048
EBV	inter	P07942	Full=Laminin subunit beta-1;	Q777B0	no description	PF00053	PF00606
EBV	inter	P19338	Full=Nucleolin;	Q8AZK7	Full=Epstein-Barr nuclear antigen leader protein;	PF00076	PF03363
EBV	inter	O75533	Full=Splicing factor 3B subunit 1;	Q8AZK7	Full=Epstein-Barr nuclear antigen leader protein;	PF08920	PF03363
EBV	inter	A8MTE0	no description	Q777G9	no description	PF00085	PF02718
EBV	inter	P62316	Full=Small nuclear ribonucleoprotein Sm D2;	Q8AZK7	Full=Epstein-Barr nuclear antigen leader protein;	PF01423	PF03363
EBV	inter	Q9UBP4	Full=Dickkopf-related protein 3;	Q777G9	no description	PF04706	PF02718
EBV	inter	O43707	Full=Alpha-actinin-4;	P03204	Full=Epstein-Barr nuclear antigen 6;	PF00435	PF05009
EBV	inter	P08579	Full=U2 small nuclear ribonucleoprotein B'';	Q8AZK7	Full=Epstein-Barr nuclear antigen leader protein;	PF00076	PF03363
EBV	inter	P08708	Full=40S ribosomal protein S17;	Q8AZK7	Full=Epstein-Barr nuclear antigen leader protein;	PF00833	PF03363
EBV	inter	Q5JY77	Full=G-protein coupled receptor-associated sorting protein 1;	Q777E5	no description	PF04826	PF00170
EBV	inter	Q5JY77	Full=G-protein coupled receptor-associated sorting protein 1;	Q777B0	no description	PF04826	PF00606
EBV	inter	P62899	Full=60S ribosomal protein L31;	Q8AZK7	Full=Epstein-Barr nuclear antigen leader protein;	PF01198	PF03363
EBV	inter	P25788	Full=Proteasome subunit alpha type-3;	Q8AZK7	Full=Epstein-Barr nuclear antigen leader protein;	PF00227	PF03363
EBV	inter	O43390	Full=Heterogeneous nuclear ribonucleoprotein R;	Q8AZK7	Full=Epstein-Barr nuclear antigen leader protein;	PF00076	PF03363
EBV	inter	P62424	Full=60S ribosomal protein L7a;	Q8AZK7	Full=Epstein-Barr nuclear antigen leader protein;	PF01248	PF03363
EBV	inter	B3KP00	no description	Q777C8	no description	PF11577	PF03044
EBV	inter	A8K1C2	no description	Q777E5	no description	PF00076	PF00170
EBV	inter	Q9UQU5	no description	P03186	Full=Ubiquitin thiolesterase BPLF1;	PF00129	PF04843
EBV	inter	Q15773	Full=Myeloid leukemia factor 2;	Q8AZK7	Full=Epstein-Barr nuclear antigen leader protein;	PF10248	PF03363
EBV	inter	P61247	Full=40S ribosomal protein S3a;	Q8AZK7	Full=Epstein-Barr nuclear antigen leader protein;	PF01015	PF03363
EBV	inter	Q7L553	no description	Q777B0	no description	PF00039	PF00606
EBV	inter	Q7L553	no description	P03182	Full=Apoptosis regulator BHRF1;	PF00039	PF00452
EBV	inter	P61978	Full=Heterogeneous nuclear ribonucleoprotein K;	Q8AZK7	Full=Epstein-Barr nuclear antigen leader protein;	PF00013	PF03363
EBV	inter	P55854	Full=Small ubiquitin-related modifier 3;	P03204	Full=Epstein-Barr nuclear antigen 6;	PF11976	PF05009
EBV	inter	P16402	Full=Histone H1.3;	Q8AZK7	Full=Epstein-Barr nuclear antigen leader protein;	PF00538	PF03363
EBV	inter	P63166	Full=Small ubiquitin-related modifier 1;	P03204	Full=Epstein-Barr nuclear antigen 6;	PF00240	PF05009
EBV	inter	P62249	Full=40S ribosomal protein S16;	Q8AZK7	Full=Epstein-Barr nuclear antigen leader protein;	PF00380	PF03363
EBV	inter	P62807	Full=Histone H2B type 1-C/E/F/G/I;	Q8AZK7	Full=Epstein-Barr nuclear antigen leader protein;	PF00125	PF03363
EBV	inter	Q9H3U5	no description	Q777C6	no description	PF07690	PF03048
EBV	inter	Q5STC0	no description	Q777G9	no description	PF00240	PF02718
EBV	inter	Q92973	Full=Transportin-1;	P03211	Full=Epstein-Barr nuclear antigen 1;	PF02985	PF02905
EBV	inter	Q96S52	Full=GPI transamidase component PIG-S;	Q777C6	no description	PF10510	PF03048
EBV	inter	P68400	Full=Casein kinase II subunit alpha;	P03211	Full=Epstein-Barr nuclear antigen 1;	PF00069	PF02905
EBV	inter	Q9BYM8	Full=RanBP-type and C3HC4-type zinc finger-containing protein 1;	Q777C8	no description	PF00097	PF03044
EBV	inter	O60506	no description	Q8AZK7	Full=Epstein-Barr nuclear antigen leader protein;	PF00076	PF03363
EBV	inter	Q13651	Full=Interleukin-10 receptor subunit alpha;	P03180	Full=Viral interleukin-10 homolog;	PF01108	PF00726
EBV	inter	Q16891	no description	Q777B7	no description	PF09731	PF01499
EBV	inter	P32969	Full=60S ribosomal protein L9;	Q8AZK7	Full=Epstein-Barr nuclear antigen leader protein;	PF00347	PF03363
EBV	inter	P19784	Full=Casein kinase II subunit alpha';	P03211	Full=Epstein-Barr nuclear antigen 1;	PF00069	PF02905
EBV	inter	Q9BT63	no description	P03186	Full=Ubiquitin thiolesterase BPLF1;	PF00297	PF04843
EBV	inter	P06493	Full=Cell division protein kinase 1;	Q8AZK7	Full=Epstein-Barr nuclear antigen leader protein;	PF00069	PF03363
EBV	inter	Q07020	Full=60S ribosomal protein L18;	Q8AZK7	Full=Epstein-Barr nuclear antigen leader protein;	PF00828	PF03363
EBV	inter	O00410	Full=Importin-5;	P03211	Full=Epstein-Barr nuclear antigen 1;	PF02985	PF02905
EBV	inter	P62753	Full=40S ribosomal protein S6;	Q8AZK7	Full=Epstein-Barr nuclear antigen leader protein;	PF01092	PF03363
EBV	inter	Q9NSC5	Full=Homer protein homolog 3;	P03212	Full=Envelope glycoprotein L;	PF00568	PF11108
EBV	inter	Q9NSC5	Full=Homer protein homolog 3;	Q777G9	no description	PF00568	PF02718
EBV	inter	Q9NSC5	Full=Homer protein homolog 3;	P03215	Full=Envelope glycoprotein M;	PF00568	PF01528
EBV	inter	Q9NSC5	Full=Homer protein homolog 3;	P03196	Full=Glycoprotein N;	PF00568	PF03554
EBV	inter	Q9NSC5	Full=Homer protein homolog 3;	Q777G7	no description	PF00568	PF04541
EBV	inter	Q9NSC5	Full=Homer protein homolog 3;	Q777C8	no description	PF00568	PF03044
EBV	inter	Q5JVS8	no description	Q777B0	no description	PF00038	PF00606
EBV	inter	Q01105	Full=Protein SET;	Q8AZK7	Full=Epstein-Barr nuclear antigen leader protein;	PF00956	PF03363
EBV	inter	Q01105	Full=Protein SET;	P03211	Full=Epstein-Barr nuclear antigen 1;	PF00956	PF02905
EBV	inter	P42704	Full=Leucine-rich PPR motif-containing protein, mitochondrial;	Q8AZK7	Full=Epstein-Barr nuclear antigen leader protein;	PF01535	PF03363
EBV	inter	P53634	no description	Q777C3	no description	PF08773	PF01802
EBV	inter	P28799	no description	Q777B0	no description	PF00396	PF00606
EBV	inter	P28799	no description	P03182	Full=Apoptosis regulator BHRF1;	PF00396	PF00452
EBV	inter	P28799	no description	Q777G9	no description	PF00396	PF02718
EBV	inter	P28799	no description	P03186	Full=Ubiquitin thiolesterase BPLF1;	PF00396	PF04843
EBV	inter	P28799	no description	Q777G7	no description	PF00396	PF04541
EBV	inter	O14744	Full=Protein arginine N-methyltransferase 5;	P03211	Full=Epstein-Barr nuclear antigen 1;	PF05185	PF02905
EBV	inter	P55735	Full=Protein SEC13 homolog;	Q8AZK7	Full=Epstein-Barr nuclear antigen leader protein;	PF00400	PF03363
EBV	inter	P62266	Full=40S ribosomal protein S23;	Q8AZK7	Full=Epstein-Barr nuclear antigen leader protein;	PF00164	PF03363
EBV	inter	O95967	Full=EGF-containing fibulin-like extracellular matrix protein 2;	Q777G9	no description	PF07645	PF02718
EBV	inter	O95967	Full=EGF-containing fibulin-like extracellular matrix protein 2;	Q777B7	no description	PF07645	PF01499
EBV	inter	Q92522	Full=Histone H1x;	Q8AZK7	Full=Epstein-Barr nuclear antigen leader protein;	PF00538	PF03363
EBV	inter	P62988	no description	Q8AZK7	Full=Epstein-Barr nuclear antigen leader protein;	PF00240	PF03363
EBV	inter	Q9HAV7	Full=GrpE protein homolog 1, mitochondrial;	Q8AZK7	Full=Epstein-Barr nuclear antigen leader protein;	PF01025	PF03363
EBV	inter	Q6P186	no description	Q777G9	no description	PF05739	PF02718
EBV	inter	Q13077	Full=TNF receptor-associated factor 1;	P03230	Full=Latent membrane protein 1;	PF00917	PF05297
EBV	inter	Q13077	Full=TNF receptor-associated factor 1;	P03182	Full=Apoptosis regulator BHRF1;	PF00917	PF00452
EBV	inter	Q8SNA0	no description	P03186	Full=Ubiquitin thiolesterase BPLF1;	PF09307	PF04843
EBV	inter	B2RA10	no description	Q777G9	no description	PF00568	PF02718
EBV	inter	Q6FH22	no description	Q777G9	no description	PF07645	PF02718
EBV	inter	Q6FH22	no description	Q777B7	no description	PF07645	PF01499
EBV	inter	P08670	no description	Q777B0	no description	PF00038	PF00606
EBV	inter	Q13114	Full=TNF receptor-associated factor 3;	P03230	Full=Latent membrane protein 1;	PF00917	PF05297
EBV	inter	Q13416	Full=Origin recognition complex subunit 2;	P03211	Full=Epstein-Barr nuclear antigen 1;	PF04084	PF02905
EBV	inter	Q99848	Full=Probable rRNA-processing protein EBP2;	P03211	Full=Epstein-Barr nuclear antigen 1;	PF05890	PF02905
EBV	inter	P15814	Full=Immunoglobulin lambda-like polypeptide 1;	P03186	Full=Ubiquitin thiolesterase BPLF1;	PF07654	PF04843
EBV	inter	Q9BUS0	no description	P03203	Full=Epstein-Barr nuclear antigen 4;	PF00412	PF05009
EBV	inter	P18545	Full=Retinal rod rhodopsin-sensitive cGMP 3',5'-cyclic phosphodiesterase subunit gamma;	Q777B0	no description	PF04868	PF00606
EBV	inter	Q5ZEZ4	no description	P03203	Full=Epstein-Barr nuclear antigen 4;	PF00435	PF05009
EBV	inter	Q5ZEZ4	no description	P03182	Full=Apoptosis regulator BHRF1;	PF00435	PF00452
EBV	inter	Q5ZEZ4	no description	Q777G9	no description	PF00435	PF02718
EBV	inter	Q5ZEZ4	no description	Q777B7	no description	PF00435	PF01499
EBV	inter	P39023	Full=60S ribosomal protein L3;	P03186	Full=Ubiquitin thiolesterase BPLF1;	PF00297	PF04843
EBV	inter	Q92878	Full=DNA repair protein RAD50;	Q8AZK7	Full=Epstein-Barr nuclear antigen leader protein;	PF04423	PF03363
EBV	inter	P52272	Full=Heterogeneous nuclear ribonucleoprotein M;	Q8AZK7	Full=Epstein-Barr nuclear antigen leader protein;	PF00076	PF03363
EBV	inter	P63244	Full=Guanine nucleotide-binding protein subunit beta-2-like 1;	Q777E5	no description	PF00400	PF00170
EBV	inter	Q8IUI1	no description	Q777G9	no description	PF07645	PF02718
EBV	inter	Q9Y4H6	no description	P03186	Full=Ubiquitin thiolesterase BPLF1;	PF00129	PF04843
EBV	inter	Q9Y5V3	Full=Melanoma-associated antigen D1;	Q8AZK7	Full=Epstein-Barr nuclear antigen leader protein;	PF01454	PF03363
EBV	inter	Q9Y230	Full=RuvB-like 2;	Q8AZK7	Full=Epstein-Barr nuclear antigen leader protein;	PF06068	PF03363
EBV	inter	Q9UI14	Full=Prenylated Rab acceptor protein 1;	P03230	Full=Latent membrane protein 1;	PF03208	PF05297
EBV	inter	Q9UI14	Full=Prenylated Rab acceptor protein 1;	P03182	Full=Apoptosis regulator BHRF1;	PF03208	PF00452
EBV	inter	P55884	Full=Eukaryotic translation initiation factor 3 subunit B;	Q8AZK7	Full=Epstein-Barr nuclear antigen leader protein;	PF00076	PF03363
EBV	inter	Q99729	Full=Heterogeneous nuclear ribonucleoprotein A/B;	Q8AZK7	Full=Epstein-Barr nuclear antigen leader protein;	PF00076	PF03363
EBV	inter	B2R6I7	no description	Q04360	Full=mRNA export factor EB2;	PF03271	PF05459
EBV	inter	Q6PKC3	Full=Thioredoxin domain-containing protein 11;	Q777G9	no description	PF00085	PF02718
EBV	inter	Q93062	Full=RNA-binding protein with multiple splicing;	Q777G9	no description	PF00076	PF02718
EBV	inter	P18621	Full=60S ribosomal protein L17;	Q8AZK7	Full=Epstein-Barr nuclear antigen leader protein;	PF00237	PF03363
EBV	inter	A8K502	no description	P12977	Full=Epstein-Barr nuclear antigen 3;	PF00573	PF05009
EBV	inter	P45378	no description	Q8AZK7	Full=Epstein-Barr nuclear antigen leader protein;	PF00992	PF03363
EBV	inter	Q9ULX6	Full=A-kinase anchor protein 8-like;	Q8AZK7	Full=Epstein-Barr nuclear antigen leader protein;	PF04988	PF03363
EBV	inter	P98095	Full=Fibulin-2;	Q777G9	no description	PF07645	PF02718
EBV	inter	O75190	no description	Q8AZK7	Full=Epstein-Barr nuclear antigen leader protein;	PF00226	PF03363
EBV	inter	Q7Z5U7	no description	Q777C3	no description	PF08773	PF01802
EBV	inter	P11021	Full=78 kDa glucose-regulated protein;	Q8AZK7	Full=Epstein-Barr nuclear antigen leader protein;	PF00012	PF03363
EBV	inter	Q96BY9	Full=Transmembrane protein 66;	P0C701	Full=Ribonucleoside-diphosphate reductase small chain;	PF06682	PF00268
EBV	inter	O76021	Full=Ribosomal L1 domain-containing protein 1;	Q8AZK7	Full=Epstein-Barr nuclear antigen leader protein;	PF00687	PF03363
EBV	inter	Q15366	Full=Poly(rC)-binding protein 2;	Q8AZK7	Full=Epstein-Barr nuclear antigen leader protein;	PF00013	PF03363
EBV	inter	A0PJI7	no description	P03186	Full=Ubiquitin thiolesterase BPLF1;	PF10197	PF04843
EBV	inter	Q09160	Full=HLA class I histocompatibility antigen, A-80 alpha chain;	P03186	Full=Ubiquitin thiolesterase BPLF1;	PF00129	PF04843
EBV	inter	Q09160	Full=HLA class I histocompatibility antigen, A-80 alpha chain;	P03186	Full=Ubiquitin thiolesterase BPLF1;	PF07654	PF04843
EBV	inter	O75323	Full=Protein NipSnap homolog 2;	Q8AZK7	Full=Epstein-Barr nuclear antigen leader protein;	PF07978	PF03363
EBV	inter	P63283	Full=SUMO-conjugating enzyme UBC9;	Q777G9	no description	PF00179	PF02718
EBV	inter	Q12805	Full=EGF-containing fibulin-like extracellular matrix protein 1;	Q777G9	no description	PF07645	PF02718
EBV	inter	Q12805	Full=EGF-containing fibulin-like extracellular matrix protein 1;	Q777B7	no description	PF07645	PF01499
EBV	inter	Q9BRK4	Full=Leucine zipper putative tumor suppressor 2;	Q777B0	no description	PF06818	PF00606
EBV	inter	P10809	Full=60 kDa heat shock protein, mitochondrial;	Q8AZK7	Full=Epstein-Barr nuclear antigen leader protein;	PF00118	PF03363
EBV	inter	P52907	Full=F-actin-capping protein subunit alpha-1;	Q8AZK7	Full=Epstein-Barr nuclear antigen leader protein;	PF01267	PF03363
EBV	inter	P62829	Full=60S ribosomal protein L23;	Q8AZK7	Full=Epstein-Barr nuclear antigen leader protein;	PF00238	PF03363
EBV	inter	Q04837	Full=Single-stranded DNA-binding protein, mitochondrial;	Q8AZK7	Full=Epstein-Barr nuclear antigen leader protein;	PF00436	PF03363
EBV	inter	Q8NC51	no description	Q8AZK7	Full=Epstein-Barr nuclear antigen leader protein;	PF04774	PF03363
EBV	inter	Q12933	Full=TNF receptor-associated factor 2;	Q777B0	no description	PF00097	PF00606
EBV	inter	Q9UBX5	Full=Fibulin-5;	Q777B8	no description	PF07645	PF01646
EBV	inter	Q9UBX5	Full=Fibulin-5;	Q777B0	no description	PF07645	PF00606
EBV	inter	Q9UBX5	Full=Fibulin-5;	P03227	Full=Single stranded DNA-binding protein;	PF07645	PF00747
EBV	inter	Q9UBX5	Full=Fibulin-5;	Q777G9	no description	PF07645	PF02718
EBV	inter	Q9UBX5	Full=Fibulin-5;	P03204	Full=Epstein-Barr nuclear antigen 6;	PF07645	PF05009
EBV	inter	Q13200	Full=26S proteasome non-ATPase regulatory subunit 2;	Q8AZK7	Full=Epstein-Barr nuclear antigen leader protein;	PF01851	PF03363
EBV	inter	Q8N726	Full=Cyclin-dependent kinase inhibitor 2A, isoform 4;	Q8AZK7	Full=Epstein-Barr nuclear antigen leader protein;	PF07392	PF03363
EBV	inter	Q580Q6	no description	Q777G9	no description	PF07645	PF02718
EBV	inter	Q580Q6	no description	Q777B7	no description	PF07645	PF01499
EBV	inter	P05166	Full=Propionyl-CoA carboxylase beta chain, mitochondrial;	Q8AZK7	Full=Epstein-Barr nuclear antigen leader protein;	PF01039	PF03363
EBV	inter	O75953	Full=DnaJ homolog subfamily B member 5;	Q8AZK7	Full=Epstein-Barr nuclear antigen leader protein;	PF00226	PF03363
EBV	inter	Q8TBK9	no description	Q69140	Full=Epstein-Barr nuclear antigen 6;	PF03247	PF05009
EBV	inter	P04233	Full=HLA class II histocompatibility antigen gamma chain;	P03186	Full=Ubiquitin thiolesterase BPLF1;	PF09307	PF04843
EBV	inter	P35998	Full=26S protease regulatory subunit 7;	Q8AZK7	Full=Epstein-Barr nuclear antigen leader protein;	PF00004	PF03363
EBV	inter	Q569H2	no description	Q777G9	no description	PF00076	PF02718
EBV	inter	Q8N1H4	no description	Q04360	Full=mRNA export factor EB2;	PF00076	PF05459
EBV	inter	Q9BPW8	Full=Protein NipSnap homolog 1;	Q8AZK7	Full=Epstein-Barr nuclear antigen leader protein;	PF07978	PF03363
EBV	inter	Q99873	no description	Q777G7	no description	PF06325	PF04541
EBV	inter	P62269	Full=40S ribosomal protein S18;	Q8AZK7	Full=Epstein-Barr nuclear antigen leader protein;	PF00416	PF03363
EBV	inter	P09012	Full=U1 small nuclear ribonucleoprotein A;	Q8AZK7	Full=Epstein-Barr nuclear antigen leader protein;	PF00076	PF03363
EBV	inter	P55209	Full=Nucleosome assembly protein 1-like 1;	P03211	Full=Epstein-Barr nuclear antigen 1;	PF00956	PF02905
EBV	inter	Q07955	Full=Splicing factor, arginine/serine-rich 1;	Q8AZK7	Full=Epstein-Barr nuclear antigen leader protein;	PF00076	PF03363
EBV	inter	Q07955	Full=Splicing factor, arginine/serine-rich 1;	P03211	Full=Epstein-Barr nuclear antigen 1;	PF00076	PF02905
EBV	inter	Q8TAS6	no description	Q777B0	no description	PF00053	PF00606
EBV	inter	P12814	Full=Alpha-actinin-1;	P0C701	Full=Ribonucleoside-diphosphate reductase small chain;	PF00435	PF00268
EBV	inter	P12814	Full=Alpha-actinin-1;	P0C701	Full=Ribonucleoside-diphosphate reductase small chain;	PF00307	PF00268
EBV	inter	P12814	Full=Alpha-actinin-1;	P03182	Full=Apoptosis regulator BHRF1;	PF00435	PF00452
EBV	inter	P12814	Full=Alpha-actinin-1;	Q777G9	no description	PF00435	PF02718
EBV	inter	P12814	Full=Alpha-actinin-1;	Q777B7	no description	PF00435	PF01499
EBV	inter	P12814	Full=Alpha-actinin-1;	P03204	Full=Epstein-Barr nuclear antigen 6;	PF00435	PF05009
EBV	inter	Q8TCE8	no description	Q777B0	no description	PF00094	PF00606
EBV	inter	Q8TCE8	no description	P03203	Full=Epstein-Barr nuclear antigen 4;	PF00094	PF05009
EBV	inter	Q8TCE8	no description	P03182	Full=Apoptosis regulator BHRF1;	PF00094	PF00452
EBV	inter	Q15691	Full=Microtubule-associated protein RP/EB family member 1;	Q04360	Full=mRNA export factor EB2;	PF03271	PF05459
EBV	inter	B4DM33	no description	Q04360	Full=mRNA export factor EB2;	PF03271	PF05459
EBV	inter	P27635	Full=60S ribosomal protein L10;	Q8AZK7	Full=Epstein-Barr nuclear antigen leader protein;	PF00252	PF03363
EBV	inter	Q5T124	no description	Q777B0	no description	PF08059	PF00606
EBV	inter	Q15233	Full=Non-POU domain-containing octamer-binding protein;	Q8AZK7	Full=Epstein-Barr nuclear antigen leader protein;	PF00076	PF03363
EBV	inter	Q15942	Full=Zyxin;	P03204	Full=Epstein-Barr nuclear antigen 6;	PF00412	PF05009
EBV	inter	Q540U8	no description	Q777B0	no description	PF00396	PF00606
EBV	inter	Q540U8	no description	P03182	Full=Apoptosis regulator BHRF1;	PF00396	PF00452
EBV	inter	Q540U8	no description	Q777G9	no description	PF00396	PF02718
EBV	inter	Q540U8	no description	P03186	Full=Ubiquitin thiolesterase BPLF1;	PF00396	PF04843
EBV	inter	Q86X95	Full=Corepressor interacting with RBPJ 1;	P03186	Full=Ubiquitin thiolesterase BPLF1;	PF10197	PF04843
EBV	inter	P04792	no description	Q8AZK7	Full=Epstein-Barr nuclear antigen leader protein;	PF00011	PF03363
EBV	inter	P62997	Full=Transformer-2 protein homolog beta;	Q04360	Full=mRNA export factor EB2;	PF00076	PF05459
EBV	inter	Q86Y07	no description	P03182	Full=Apoptosis regulator BHRF1;	PF00069	PF00452
EBV	inter	Q9BQA1	Full=Methylosome protein 50;	Q8AZK7	Full=Epstein-Barr nuclear antigen leader protein;	PF00400	PF03363
EBV	inter	P08107	Full=Heat shock 70 kDa protein 1A/1B;	Q8AZK7	Full=Epstein-Barr nuclear antigen leader protein;	PF00012	PF03363
EBV	inter	P15531	Full=Nucleoside diphosphate kinase A;	P03204	Full=Epstein-Barr nuclear antigen 6;	PF00334	PF05009
EBV	inter	Q8TD31	no description	P03186	Full=Ubiquitin thiolesterase BPLF1;	PF07111	PF04843
EBV	inter	P36578	Full=60S ribosomal protein L4;	P03204	Full=Epstein-Barr nuclear antigen 6;	PF00573	PF05009
EBV	inter	Q6IAL4	no description	Q777B8	no description	PF07645	PF01646
EBV	inter	Q6IAL4	no description	Q777B0	no description	PF07645	PF00606
EBV	inter	Q6IAL4	no description	P03203	Full=Epstein-Barr nuclear antigen 4;	PF07645	PF05009
EBV	inter	Q6IAL4	no description	Q777G9	no description	PF07645	PF02718
EBV	inter	Q53GC0	no description	P03189	Full=Protein BOLF1;	PF06031	PF04523
EBV	inter	P26373	Full=60S ribosomal protein L13;	Q8AZK7	Full=Epstein-Barr nuclear antigen leader protein;	PF01294	PF03363
EBV	inter	O60812	Full=Heterogeneous nuclear ribonucleoprotein C-like 1;	Q8AZK7	Full=Epstein-Barr nuclear antigen leader protein;	PF00076	PF03363
EBV	inter	P40938	Full=Replication factor C subunit 3;	Q8AZK7	Full=Epstein-Barr nuclear antigen leader protein;	PF00004	PF03363
EBV	inter	O15162	Full=Phospholipid scramblase 1;	Q777G9	no description	PF03803	PF02718
EBV	inter	P04275	Full=von Willebrand factor;	Q777G7	no description	PF00094	PF04541
EBV	inter	P04275	Full=von Willebrand factor;	Q777B0	no description	PF00094	PF00606
EBV	inter	P04275	Full=von Willebrand factor;	P03182	Full=Apoptosis regulator BHRF1;	PF00094	PF00452
EBV	inter	P04275	Full=von Willebrand factor;	P03204	Full=Epstein-Barr nuclear antigen 6;	PF00094	PF05009
EBV	inter	P62241	Full=40S ribosomal protein S8;	Q8AZK7	Full=Epstein-Barr nuclear antigen leader protein;	PF01201	PF03363
EBV	inter	Q3ZCQ8	Full=Mitochondrial import inner membrane translocase subunit TIM50;	Q8AZK7	Full=Epstein-Barr nuclear antigen leader protein;	PF03031	PF03363
EBV	inter	P22392	Full=Nucleoside diphosphate kinase B;	P03204	Full=Epstein-Barr nuclear antigen 6;	PF00334	PF05009
EBV	inter	A8K1C2	no description	P03177	Full=Thymidine kinase;	PF00693	PF00693
EBV	inter	Q96D09	Full=G-protein coupled receptor-associated sorting protein 2;	P03177	Full=Thymidine kinase;	PF00693	PF00693
EBV	inter	Q8WUW7	Full=Pyruvate kinase;	P0C701	Full=Ribonucleoside-diphosphate reductase small chain;	PF00268	PF00268
EBV	inter	Q6IAL4	no description	P03227	Full=Single stranded DNA-binding protein;	PF00747	PF00747
EBV	inter	Q5JY77	Full=G-protein coupled receptor-associated sorting protein 1;	P03177	Full=Thymidine kinase;	PF00693	PF00693
EBV	inter	Q53GC0	no description	P0C701	Full=Ribonucleoside-diphosphate reductase small chain;	PF00268	PF00268
EBV	inter	Q6IBU8	no description	P12977	Full=Epstein-Barr nuclear antigen 3;	PF05009	PF05009
EBV	inter	Q15723	Full=ETS-related transcription factor Elf-2;	P03227	Full=Single stranded DNA-binding protein;	PF00747	PF00747
EBV	inter	Q5ZEZ4	no description	P0C701	Full=Ribonucleoside-diphosphate reductase small chain;	PF00268	PF00268
EBV	inter	Q07021	Full=Complement component 1 Q subcomponent-binding protein, mitochondrial;	P03203	Full=Epstein-Barr nuclear antigen 4;	PF05009	PF05009
EBV	inter	Q96BY9	Full=Transmembrane protein 66;	P0C701	Full=Ribonucleoside-diphosphate reductase small chain;	PF00268	PF00268
KSHV	inter	Q00534	Full=Cell division protein kinase 6;	Q98147	no description	PF00069	PF00134
KSHV	inter	Q99471	Full=Prefoldin subunit 5;	Q9DUN1	vIRF-3	PF02996	PF10401
KSHV	inter	Q9Y6K9	Full=NF-kappa-B essential modulator;	P88961	no description	PF11577	PF01335
KSHV	inter	P40189	Full=Interleukin-6 receptor subunit beta;	Q98823	vIL-6	PF09240	PF00489
KSHV	inter	P40189	Full=Interleukin-6 receptor subunit beta;	Q98823	vIL-6	PF06328	PF00489
KSHV	inter	P40189	Full=Interleukin-6 receptor subunit beta;	Q98823	vIL-6	PF00041	PF00489
HSV	intra	P10211	Full=Envelope glycoprotein B;	P10211	Full=Envelope glycoprotein B;	PF00606	PF00606
HSV	intra	P04288	Full=Envelope glycoprotein M;	P10230	Full=Alpha trans-inducing factor 78 kDa protein;	PF01528	PF03387
HSV	intra	P10233	Full=Tegument protein VP22;	Q69091	Full=Envelope glycoprotein D;	PF04823	PF01537
HSV	intra	P10233	Full=Tegument protein VP22;	P10233	Full=Tegument protein VP22;	PF04823	PF04823
HSV	intra	P10205	Full=Tegument protein UL21;	P10219	Full=Capsid protein VP26;	PF03252	PF04496
HSV	intra	P10205	Full=Tegument protein UL21;	P10230	Full=Alpha trans-inducing factor 78 kDa protein;	PF03252	PF03387
HSV	intra	P10190	Full=Portal protein UL6;	P10212	Full=Processing and transport protein;	PF01763	PF01366
HSV	intra	P10190	Full=Portal protein UL6;	P10210	Full=Protease precursor;	PF01763	PF00716
HSV	intra	P10192	Full=DNA helicase/primase complex-associated protein;	P10193	Full=Replication origin-binding protein;	PF03324	PF02399
HSV	intra	P10192	Full=DNA helicase/primase complex-associated protein;	P10236	Full=DNA primase;	PF03324	PF03121
HSV	intra	P08543	Full=Ribonucleoside-diphosphate reductase large subunit;	P10224	Full=Ribonucleoside-diphosphate reductase small chain;	PF02867	PF00268
HSV	intra	P04413	Full=Serine/threonine-protein kinase;	P10219	Full=Capsid protein VP26;	PF00069	PF04496
HSV	intra	P04413	Full=Serine/threonine-protein kinase;	P10230	Full=Alpha trans-inducing factor 78 kDa protein;	PF00069	PF03387
HSV	intra	P04413	Full=Serine/threonine-protein kinase;	P10218	Full=Virion egress protein UL34;	PF00069	PF04541
HSV	intra	P10215	Full=Virion egress protein UL31;	P10218	Full=Virion egress protein UL34;	PF02718	PF04541
HSV	intra	P04289	Full=Tegument protein UL11;	P10219	Full=Capsid protein VP26;	PF11094	PF04496
HSV	intra	P10202	Full=Triplex capsid protein VP23;	P10202	Full=Triplex capsid protein VP23;	PF01802	PF01802
HSV	intra	P10202	Full=Triplex capsid protein VP23;	P10219	Full=Capsid protein VP26;	PF01802	PF04496
HSV	intra	P10202	Full=Triplex capsid protein VP23;	P10230	Full=Alpha trans-inducing factor 78 kDa protein;	PF01802	PF03387
HSV	intra	P10202	Full=Triplex capsid protein VP23;	P32888	Full=Triplex capsid protein VP19C;	PF01802	PF03327
HSV	intra	P10238	Full=Transcriptional regulator ICP27;	P10238	Full=Transcriptional regulator ICP27;	PF05459	PF05459
HSV	intra	P10188	Full=Nuclear protein UL4;	P10240	Full=Protein UL56;	PF03277	PF04534
HSV	intra	P04291	Full=Tegument protein UL14;	P10219	Full=Capsid protein VP26;	PF03580	PF04496
HSV	intra	P10212	Full=Processing and transport protein;	P10217	Full=Protein UL33;	PF01366	PF03581
HSV	intra	P10219	Full=Capsid protein VP26;	P10221	Full=Capsid assembly protein UL37;	PF04496	PF03970
HSV	intra	P10219	Full=Capsid protein VP26;	P10235	Full=Tegument protein UL51;	PF04496	PF04540
HSV	intra	P10219	Full=Capsid protein VP26;	P32888	Full=Triplex capsid protein VP19C;	PF04496	PF03327
HSV	intra	P06486	Full=Virion protein US10;	P10230	Full=Alpha trans-inducing factor 78 kDa protein;	PF02053	PF03387
HSV	intra	P10189	Full=Probable ATP-dependent helicase UL5;	P10192	Full=DNA helicase/primase complex-associated protein;	PF02689	PF03324
HSV	intra	P10189	Full=Probable ATP-dependent helicase UL5;	P10236	Full=DNA primase;	PF02689	PF03121
HSV	intra	P06481	Full=Envelope protein US9;	P10233	Full=Tegument protein VP22;	PF06072	PF04823
HSV	intra	P10193	Full=Replication origin-binding protein;	P10226	Full=DNA polymerase processivity factor;	PF02399	PF02282
HSV	intra	P10210	Full=Protease precursor;	P10210	Full=Protease precursor;	PF00716	PF00716
HSV	intra	P04294	Full=Alkaline exonuclease;	P04296	Full=Major DNA-binding protein;	PF01771	PF00747
HSV	intra	P10221	Full=Capsid assembly protein UL37;	P10221	Full=Capsid assembly protein UL37;	PF03970	PF03970
HSV	intra	P10221	Full=Capsid assembly protein UL37;	P10230	Full=Alpha trans-inducing factor 78 kDa protein;	PF03970	PF03387
HSV	intra	P10221	Full=Capsid assembly protein UL37;	P32888	Full=Triplex capsid protein VP19C;	PF03970	PF03327
HSV	intra	P04296	Full=Major DNA-binding protein;	P10238	Full=Transcriptional regulator ICP27;	PF00747	PF05459
HSV	intra	P04296	Full=Major DNA-binding protein;	P10193	Full=Replication origin-binding protein;	PF00747	PF02399
HSV	intra	P04296	Full=Major DNA-binding protein;	P10192	Full=DNA helicase/primase complex-associated protein;	PF00747	PF03324
HSV	intra	P10230	Full=Alpha trans-inducing factor 78 kDa protein;	P10233	Full=Tegument protein VP22;	PF03387	PF04823
HSV	intra	P10230	Full=Alpha trans-inducing factor 78 kDa protein;	P32888	Full=Triplex capsid protein VP19C;	PF03387	PF03327
HSV	intra	P06491	Full=Major capsid protein;	P10205	Full=Tegument protein UL21;	PF03122	PF03252
HSV	intra	P06491	Full=Major capsid protein;	P10219	Full=Capsid protein VP26;	PF03122	PF04496
HSV	intra	P06491	Full=Major capsid protein;	P10218	Full=Virion egress protein UL34;	PF03122	PF04541
HSV	intra	P06491	Full=Major capsid protein;	P10230	Full=Alpha trans-inducing factor 78 kDa protein;	PF03122	PF03387
HSV	intra	P06491	Full=Major capsid protein;	P10210	Full=Protease precursor;	PF03122	PF00716
HSV	intra	P06491	Full=Major capsid protein;	P10209	Full=Virion-packaging protein UL25;	PF03122	PF01499
HSV	intra	P10209	Full=Virion-packaging protein UL25;	P10219	Full=Capsid protein VP26;	PF01499	PF04496
HSV	intra	P10209	Full=Virion-packaging protein UL25;	P10230	Full=Alpha trans-inducing factor 78 kDa protein;	PF01499	PF03387
HSV	intra	P10209	Full=Virion-packaging protein UL25;	P32888	Full=Triplex capsid protein VP19C;	PF01499	PF03327
EBV	intra	Q777B0	no description	Q777B0	no description	PF00606	PF00606
EBV	intra	Q8AZK7	Full=Epstein-Barr nuclear antigen leader protein;	Q8AZK7	Full=Epstein-Barr nuclear antigen leader protein;	PF03363	PF03363
EBV	intra	P03217	Full=Alkaline exonuclease BGLF5;	Q8AZJ7	no description	PF01771	PF03324
EBV	intra	P03177	Full=Thymidine kinase;	Q777E4	no description	PF00693	PF03326
EBV	intra	P03196	Full=Glycoprotein N;	P03230	Full=Latent membrane protein 1;	PF03554	PF05297
EBV	intra	P03196	Full=Glycoprotein N;	P0C701	Full=Ribonucleoside-diphosphate reductase small chain;	PF03554	PF00268
EBV	intra	P03196	Full=Glycoprotein N;	P03215	Full=Envelope glycoprotein M;	PF03554	PF01528
EBV	intra	Q777E4	no description	Q99306	no description	PF03326	PF04797
EBV	intra	Q777E4	no description	Q777E4	no description	PF03326	PF03326
EBV	intra	Q777C8	no description	Q777F5	no description	PF03044	PF03121
EBV	intra	Q777C8	no description	Q777C8	no description	PF03044	PF03044
EBV	intra	P03213	Full=Portal protein BBRF1;	Q777F4	no description	PF01763	PF04533
EBV	intra	P03226	Full=Major capsid protein;	P03230	Full=Latent membrane protein 1;	PF03122	PF05297
EBV	intra	P03226	Full=Major capsid protein;	Q777G5	no description	PF03122	PF06112
EBV	intra	P0C701	Full=Ribonucleoside-diphosphate reductase small chain;	P0C701	Full=Ribonucleoside-diphosphate reductase small chain;	PF00268	PF00268
EBV	intra	P0C701	Full=Ribonucleoside-diphosphate reductase small chain;	Q777H3	no description	PF00268	PF02769
EBV	intra	P12977	Full=Epstein-Barr nuclear antigen 3;	P12977	Full=Epstein-Barr nuclear antigen 3;	PF05009	PF05009
EBV	intra	Q777G7	no description	Q777G9	no description	PF04541	PF02718
EBV	intra	Q777D7	no description	Q777E5	no description	PF02689	PF00170
EBV	intra	Q777D7	no description	Q8AZJ7	no description	PF02689	PF03324
EBV	intra	Q777D7	no description	Q777F5	no description	PF02689	PF03121
EBV	intra	Q04360	Full=mRNA export factor EB2;	Q04360	Full=mRNA export factor EB2;	PF05459	PF05459
EBV	intra	P13285	Full=Latent membrane protein 2;	Q777E2	no description	PF07415	PF05734
EBV	intra	P03212	Full=Envelope glycoprotein L;	P03230	Full=Latent membrane protein 1;	PF11108	PF05297
EBV	intra	P03211	Full=Epstein-Barr nuclear antigen 1;	P03211	Full=Epstein-Barr nuclear antigen 1;	PF02905	PF02905
EBV	intra	P03204	Full=Epstein-Barr nuclear antigen 6;	P12977	Full=Epstein-Barr nuclear antigen 3;	PF05009	PF05009
EBV	intra	P03204	Full=Epstein-Barr nuclear antigen 6;	P03211	Full=Epstein-Barr nuclear antigen 1;	PF05009	PF02905
EBV	intra	Q777D3	no description	Q777F0	no description	PF10813	PF05109
EBV	intra	P03180	Full=Viral interleukin-10 homolog;	P03180	Full=Viral interleukin-10 homolog;	PF00726	PF00726
EBV	intra	P03190	Full=Ribonucleoside-diphosphate reductase large subunit;	P03226	Full=Major capsid protein;	PF02867	PF03122
EBV	intra	P03190	Full=Ribonucleoside-diphosphate reductase large subunit;	Q777A6	no description	PF02867	PF06861
EBV	intra	P03186	Full=Ubiquitin thiolesterase BPLF1;	P0C701	Full=Ribonucleoside-diphosphate reductase small chain;	PF04843	PF00268
EBV	intra	P03186	Full=Ubiquitin thiolesterase BPLF1;	P03186	Full=Ubiquitin thiolesterase BPLF1;	PF04843	PF04843
EBV	intra	Q777E5	no description	Q777E5	no description	PF00170	PF00170
EBV	intra	Q777E5	no description	Q8AZJ7	no description	PF00170	PF03324
EBV	intra	P03185	Full=Protein BFRF1;	Q777G9	no description	PF04541	PF02718
EBV	intra	Q99306	no description	Q99306	no description	PF04797	PF04797
EBV	intra	Q777F5	no description	Q8AZJ7	no description	PF03121	PF03324
EBV	intra	P03203	Full=Epstein-Barr nuclear antigen 4;	Q777B0	no description	PF05009	PF00606
EBV	intra	P03203	Full=Epstein-Barr nuclear antigen 4;	P03203	Full=Epstein-Barr nuclear antigen 4;	PF05009	PF05009
EBV	intra	P03203	Full=Epstein-Barr nuclear antigen 4;	Q777C3	no description	PF05009	PF01802
EBV	intra	P03203	Full=Epstein-Barr nuclear antigen 4;	P12977	Full=Epstein-Barr nuclear antigen 3;	PF05009	PF05009
EBV	intra	Q66541	no description	Q777A6	no description	PF00716	PF06861
EBV	intra	P03177	Full=Thymidine kinase;	Q777E4	no description	PF00716	PF06861
EBV	intra	P03196	Full=Glycoprotein N;	P03230	Full=Latent membrane protein 1;	PF00716	PF06861
EBV	intra	P03196	Full=Glycoprotein N;	P0C701	Full=Ribonucleoside-diphosphate reductase small chain;	PF00716	PF06861
EBV	intra	Q777E4	no description	Q99306	no description	PF00716	PF06861
EBV	intra	Q777C8	no description	Q777F5	no description	PF00716	PF06861
EBV	intra	P03213	Full=Portal protein BBRF1;	Q777F4	no description	PF00716	PF06861
EBV	intra	P03226	Full=Major capsid protein;	P03230	Full=Latent membrane protein 1;	PF00716	PF06861
EBV	intra	P03226	Full=Major capsid protein;	Q777G5	no description	PF00716	PF06861
EBV	intra	P0C701	Full=Ribonucleoside-diphosphate reductase small chain;	P0C701	Full=Ribonucleoside-diphosphate reductase small chain;	PF00716	PF06861
EBV	intra	Q777G7	no description	Q777G9	no description	PF00716	PF06861
EBV	intra	Q04360	Full=mRNA export factor EB2;	Q04360	Full=mRNA export factor EB2;	PF00716	PF06861
EBV	intra	P13285	Full=Latent membrane protein 2;	Q777E2	no description	PF00716	PF06861
EBV	intra	P03190	Full=Ribonucleoside-diphosphate reductase large subunit;	P03226	Full=Major capsid protein;	PF00716	PF06861
EBV	intra	P03190	Full=Ribonucleoside-diphosphate reductase large subunit;	Q777A6	no description	PF00716	PF06861
EBV	intra	P03186	Full=Ubiquitin thiolesterase BPLF1;	P0C701	Full=Ribonucleoside-diphosphate reductase small chain;	PF00716	PF06861
EBV	intra	Q99306	no description	Q99306	no description	PF00716	PF06861
EBV	intra	Q66541	no description	Q777A6	no description	PF00716	PF06861
KSHV	intra	P88929	no description	P88954	no description	PF05774	PF04523
KSHV	intra	P88929	no description	P88947	no description	PF05774	PF10401
KSHV	intra	P88941	no description	P90489	Full=E3 ubiquitin-protein ligase MIR2;	PF03554	PF00097
KSHV	intra	P88941	no description	Q2HR99	ORF33	PF03554	PF03044
KSHV	intra	P88941	no description	P88964	no description	PF03554	PF02769
KSHV	intra	P88941	no description	Q2HRC8	ORF11	PF03554	PF04797
KSHV	intra	P88941	no description	P88954	no description	PF03554	PF04523
KSHV	intra	P88942	no description	P88953	no description	PF00692	PF03327
KSHV	intra	P88939	no description	P88951	no description	PF07188	PF00268
KSHV	intra	P88939	no description	P88945	no description	PF07188	PF05459
KSHV	intra	P88939	no description	P88939	no description	PF07188	PF07188
KSHV	intra	P88948	no description	P88951	no description	PF10401	PF00268
KSHV	intra	P88948	no description	P88950	no description	PF10401	PF04929
KSHV	intra	O40944	no description	P88951	no description	PF03581	PF00268
KSHV	intra	O40944	no description	Q98141	no description	PF03581	PF04682
KSHV	intra	O40944	no description	P88947	no description	PF03581	PF10401
KSHV	intra	O40944	no description	P88950	no description	PF03581	PF04929
KSHV	intra	O40944	no description	P88919	no description	PF03581	PF02499
KSHV	intra	O40944	no description	P88954	no description	PF03581	PF04523
KSHV	intra	O40944	no description	P88920	no description	PF03581	PF03048
KSHV	intra	O40944	no description	P88959	no description	PF03581	PF02718
KSHV	intra	P88937	no description	P88947	no description	PF04793	PF10401
KSHV	intra	P88937	no description	P88940	no description	PF04793	PF05812
KSHV	intra	P88940	no description	P88951	no description	PF05812	PF00268
KSHV	intra	P88940	no description	Q2HR99	ORF33	PF05812	PF03044
KSHV	intra	P88940	no description	P88964	no description	PF05812	PF02769
KSHV	intra	P88940	no description	P88941	no description	PF05812	PF03554
KSHV	intra	P88940	no description	Q98131	no description	PF05812	PF03038
KSHV	intra	P88940	no description	P88950	no description	PF05812	PF04929
KSHV	intra	P88940	no description	Q2HR64	ORF64	PF05812	PF04843
KSHV	intra	P88940	no description	Q2HRA6	ORF26	PF05812	PF01802
KSHV	intra	P88940	no description	P88940	no description	PF05812	PF05812
KSHV	intra	P88935	no description	Q2HRC8	ORF11	PF11108	PF04797
KSHV	intra	P88935	no description	Q2HR64	ORF64	PF11108	PF04843
KSHV	intra	P88935	no description	P88954	no description	PF11108	PF04523
KSHV	intra	P88935	no description	P88947	no description	PF11108	PF10401
KSHV	intra	P88935	no description	P88940	no description	PF11108	PF05812
KSHV	intra	Q2HR64	ORF64	Q2HRC8	ORF11	PF04843	PF04797
KSHV	intra	Q2HR64	ORF64	Q2HR64	ORF64	PF04843	PF04843
KSHV	intra	Q2HR64	ORF64	Q2HRB0	ORF22	PF04843	PF02489
KSHV	intra	Q2HR64	ORF64	Q2HRA6	ORF26	PF04843	PF01802
KSHV	intra	Q2HR64	ORF64	Q2HR99	ORF33	PF04843	PF03044
KSHV	intra	P88953	no description	Q2HR64	ORF64	PF03327	PF04843
KSHV	intra	P88953	no description	P88964	no description	PF03327	PF02769
KSHV	intra	O92608	ORF50	O92608	ORF50	PF03326	PF03326
KSHV	intra	O92608	ORF50	P88945	no description	PF03326	PF05459
KSHV	intra	O92608	ORF50	P88964	no description	PF03326	PF02769
KSHV	intra	O92608	ORF50	P88939	no description	PF03326	PF07188
KSHV	intra	P88919	no description	P88929	no description	PF02499	PF05774
KSHV	intra	P88919	no description	P88948	no description	PF02499	PF10401
KSHV	intra	P88919	no description	Q98141	no description	PF02499	PF04682
KSHV	intra	P88919	no description	P88942	no description	PF02499	PF00692
KSHV	intra	P88954	no description	Q2HR64	ORF64	PF04523	PF04843
KSHV	intra	P88954	no description	P90475	no description	PF04523	PF06112
KSHV	intra	P88954	no description	Q98141	no description	PF04523	PF04682
KSHV	intra	P88945	no description	P88945	no description	PF05459	PF05459
KSHV	intra	P88945	no description	Q98141	no description	PF05459	PF04682
KSHV	intra	P88945	no description	P88958	no description	PF05459	PF01673
KSHV	intra	P88952	Full=Ribonucleoside-diphosphate reductase;	P88952	Full=Ribonucleoside-diphosphate reductase;	PF02867	PF02867
KSHV	intra	P88952	Full=Ribonucleoside-diphosphate reductase;	P88952	Full=Ribonucleoside-diphosphate reductase;	PF02867	PF00317
KSHV	intra	P88952	Full=Ribonucleoside-diphosphate reductase;	P88952	Full=Ribonucleoside-diphosphate reductase;	PF00317	PF02867
KSHV	intra	P88952	Full=Ribonucleoside-diphosphate reductase;	P88952	Full=Ribonucleoside-diphosphate reductase;	PF00317	PF00317
KSHV	intra	P88951	no description	P88951	no description	PF00268	PF00268
KSHV	intra	P88951	no description	P90489	Full=E3 ubiquitin-protein ligase MIR2;	PF00268	PF00097
KSHV	intra	P88951	no description	Q98141	no description	PF00268	PF04682
KSHV	intra	P88951	no description	P88958	no description	PF00268	PF01673
KSHV	intra	P88951	no description	P88952	Full=Ribonucleoside-diphosphate reductase;	PF00268	PF02867
KSHV	intra	Q2HR99	ORF33	Q2HRB0	ORF22	PF03044	PF02489
KSHV	intra	P88927	no description	Q2HR64	ORF64	PF01528	PF04843
KSHV	intra	P88927	no description	Q2HR99	ORF33	PF01528	PF03044
KSHV	intra	P88927	no description	P88964	no description	PF01528	PF02769
KSHV	intra	P88927	no description	P88947	no description	PF01528	PF10401
KSHV	intra	P88927	no description	P88940	no description	PF01528	PF05812
KSHV	intra	P88925	no description	P88947	no description	PF01771	PF10401
KSHV	intra	P88925	no description	P88939	no description	PF01771	PF07188
KSHV	intra	Q2HRB1	ORF21	Q2HRB1	ORF21	PF00693	PF00693
KSHV	intra	P88904	Full=Major DNA-binding protein;	P90489	Full=E3 ubiquitin-protein ligase MIR2;	PF00747	PF00097
KSHV	intra	P88904	Full=Major DNA-binding protein;	P88940	no description	PF00747	PF05812
KSHV	intra	P88964	no description	Q2HR64	ORF64	PF02769	PF04843
KSHV	intra	P88917	no description	Q2HR64	ORF64	PF03122	PF04843
KSHV	intra	P88917	no description	P90475	no description	PF03122	PF06112
KSHV	intra	P88947	no description	P88951	no description	PF10401	PF00268
KSHV	intra	P88947	no description	P90486	no description	PF10401	PF00186
KSHV	intra	P88947	no description	P88958	no description	PF10401	PF01673
KSHV	intra	P88950	no description	P88958	no description	PF04929	PF01673
KSHV	intra	P88950	no description	P88950	no description	PF04929	PF04929
KSHV	intra	P88920	no description	P88929	no description	PF03048	PF05774
KSHV	intra	P88920	no description	P88948	no description	PF03048	PF10401
KSHV	intra	P88920	no description	P88958	no description	PF03048	PF01673
KSHV	intra	P88920	no description	P88947	no description	PF03048	PF10401
KSHV	intra	P88920	no description	P88920	no description	PF03048	PF03048
KSHV	intra	P88944	no description	P88951	no description	PF03121	PF00268
